# Supplementary material for: Chalcone Derivative CX258 Suppresses Colorectal Cancer via Inhibiting the TOP2A/Wnt/β-Catenin Signaling
Source: Cells. 2023 Mar 31;12(7):1066. doi: 10.3390/cells12071066 (PMC10093515; doi:10.3390/cells12071066)
Supplement: Supplementary file 1 [file cells-12-01066-s001.zip]

Archive with 2 entries (2 files):
- Supplementary File 1.pdf
- Table S1.xlsx
